# Supplementary material for: Sex Differences of Cardiolipin in Tissue Distribution Based on Targeted Lipidomic Analysis by UHPLC-QTOF-MS/MS
Source: Molecules. 2022 Oct 18;27(20):6988. doi: 10.3390/molecules27206988 (PMC9612025; doi:10.3390/molecules27206988)
Supplement: Supplementary file 1 [file molecules-27-06988-s001.zip]

Archive with 1 entries (1 files):
- molecules-1856561-supplementary.pdf
